# Supplementary material for: Tri-Planar Geometric Dimensioning and Tolerancing Characteristics of SS 316L Laser Powder Bed Fusion Process Test Artifacts and Effect of Base Plate Removal
Source: Materials (Basel). 2021 Jun 26;14(13):3575. doi: 10.3390/ma14133575 (PMC8269720; doi:10.3390/ma14133575)
Supplement: Supplementary file 1 [file materials-14-03575-s001.zip]

Archive with 1 entries (1 files):
- materials-1223197-supplementary.pdf
